# Supplementary material for: Statins as antiepileptogenic drugs: Analyzing the evidence and identifying the most promising statin
Source: Epilepsia. 2022 Jun 10;63(8):1889–98. doi: 10.1111/epi.17303 (PMC9541605; doi:10.1111/epi.17303)
Supplement: Supplementary file 1 — Table S1 [file EPI-63-1889-s001.xlsx]

## Sheet: TableLegend
		Table S1. Published studies that report the antiepileptogenic effect of any compound. (Only statins were found to have published clinical evidence; all other compounds had rodent model evidence only. Data for statins is not included in this table, but is displayed in the main manuscript.) The 'CitationCounts' tab shows the number of published studies for each compound in different types of rodent…

## Sheet: CitationCounts
Drug	Kindling	Post-status	Post-traumatic	Genetic	Other	Total
RAPAMYCIN	0	5	1	3	1	10
CURCUMIN	3	2	0	0	0	5
FINGOLIMOD	1	2	0	1	0	4
LOSARTAN	2	1	0	0	1	4
ALLOPREGNANOLONE	2	1	0	0	0	3
MK-801	1	2	0	0	0	3
URIDINE	2	1	0	0	0	3
WIN 55,212-2	1	1	0	1	0	3
1400W	0	2	0	0	0	2
2-CHLOROADENOSINE	1	0	1	0	0	2
7-CHLOROKYNURENIC ACID	2	0	0	0	0	2
ATIPAMEZOLE	1	0	1	0	0	2
CLONIDINE	2	0	0	0	0	2
ERYTHROPOIETIN	0	1	0	0	1	2
FRUCTOSE-1,6-DIPHOSPHATE	2	0	0	0	0	2
MYOINOSITOL	0	2	0	0	0	2
NBQX	1	1	0	0	0	2
PROGESTERONE	1	0	1	0	0	2
Z944	1	1	0	0	0	2
(S)-3,4-DCPG	0	0	0	0	1	1
2-(PHOSPHONOMETHYL)PENTANEDIOIC ACID (2-PMPA)	1	0	0	0	0	1
2-AMINOBUTAN-1-OLS	0	1	0	0	0	1
2-AMINOPROPAN-1-OLS	0	1	0	0	0	1
2-DEOXY-D-GLUCOSE	1	0	0	0	0	1
3-AMINOPROPYLARSONATE	1	0	0	0	0	1
4,4'-DIISOTHIOCYANATOSTILBENE-2,2'-DISULFONIC ACID (DIDS)	0	1	0	0	0	1
5-IODOTUBERCIDIN	0	1	0	0	0	1
ADENOSINE	0	1	0	0	0	1
ALPHA-TOCOPHEROL	0	1	0	0	0	1
ANAKINRA	0	1	0	0	0	1
ANGIOTENSIN II	1	0	0	0	0	1
ANGIOTENSIN LV	1	0	0	0	0	1
ANTI-HMGB1 MONOCLONAL ANTIBODY	0	1	0	0	0	1
ASPIRIN	0	1	0	0	0	1
AUCUBIN	0	1	0	0	0	1
AZOLYLCHROMANONES	1	0	0	0	0	1
BAICALIN	0	1	0	0	0	1
BETA-CAROTENE	1	0	0	0	0	1
BETAHISTINE	1	0	0	0	0	1
BIPERIDEN	0	1	0	0	0	1
BORNEOL	1	0	0	0	0	1
BOTULINUM NEUROTOXIN E	1	0	0	0	0	1
BPPU (1-[4-(4-BENZO [1, 3] DIOXOL-5-YLMETHYL-PIPERAZIN-1-YL)-PHENYL]-3-PHENYL-UREA )	1	0	0	0	0	1
BUMETANIDE	0	0	0	1	0	1
CEFTRIAXONE	0	0	1	0	0	1
CERULETIDE	1	0	0	0	0	1
CGP 37849	1	0	0	0	0	1
CGP 39551	1	0	0	0	0	1
DEHYDROEPIANDROSTERONE SULFATE	1	0	0	0	0	1
DIAZEPAM	1	0	0	0	0	1
D-SERINE	0	1	0	0	0	1
DL-TETRAHYDROPALMATINE	1	0	0	0	0	1
DOREMA AMMONIACUM	1	0	0	0	0	1
DULOXETINE	0	0	0	1	0	1
ECHINACOSIDE	0	1	0	0	0	1
EMBELIN	1	0	0	0	0	1
EDARAVONE	1	0	0	0	0	1
ENALAPRIL	1	0	0	0	0	1
EPIGALLOCATECHIN-3-GALLATE	1	0	0	0	0	1
ERDOSTEINE	1	0	0	0	0	1
ESTRADIOL	0	0	0	1	0	1
ETHANOL	1	0	0	0	0	1
ETORICOXIB	0	0	0	1	0	1
EUPHORBIA NIVULIA	1	0	0	0	0	1
FASUDIL HYDROCHLORIDE	0	1	0	0	0	1
FENOFIBRATE	0	0	0	1	0	1
FERETIA APODANTHERA DEL. (RUBIACEAE)	1	0	0	0	0	1
FERULIC ACID	1	0	0	0	0	1
FINASTERIDE	1	0	0	0	0	1
FLUOROFELBAMATE	0	1	0	0	0	1
FLUOXETINE	0	0	0	1	0	1
FR180204	1	0	0	0	0	1
GABA	0	1	0	0	0	1
GALANIN(1-29), GALANIN(2-11), GALANIN(1-13)-GLN14-BRADYKININ(2-9)-AMIDE	1	0	0	0	0	1
GAMMA-DECANOLACTONE	1	0	0	0	0	1
GAMMA-VINYL GAMMA-AMINOBUTYRIC ACID (GVG)	1	0	0	0	0	1
GANAXOLON	1	0	0	0	0	1
GDNF	0	1	0	0	0	1
GLUTATHIONE	1	0	0	0	0	1
ΑLPHA-LACTOALBUMIN (ALAC)	0	1	0	0	0	1
POSITIVE ALLOSTERIC MODULATORS OF GAMMA-AMINOBUTYRIC ACID-A RECEPTORS: 2-261 2-262, AND 10029	1	0	0	0	0	1
IFENPRODIL	0	1	0	0	0	1
INTERLEUKIN-1 BETA	1	0	0	0	0	1
ISOFLURANE	0	1	0	0	0	1
ISOPREGNANOLONE	1	0	0	0	0	1
IV IMMUNOGLOBULIN	0	1	0	0	0	1
JNJ-47965567	0	1	0	0	0	1
KA-11	1	0	0	0	0	1
KETAMINE	0	1	0	0	0	1
KM-608	1	0	0	0	0	1
L-2-AMINO-4-PHOSPHONOBUTYRATE	1	0	0	0	0	1
LAVANDULA OFFICINALIS EXTRACT	1	0	0	0	0	1
L-DEPRENYL (SELEGILINE)	1	0	0	0	0	1
LESTAURTINIB (CEP-701)	0	0	0	0	1	1
LIPOPOLYSACCHARIDE	1	0	0	0	0	1
LIRAGLUTIDE	0	1	0	0	0	1
L-NPA	0	1	0	0	0	1
LORCASERIN	0	1	0	0	0	1
LSP2-9166	1	0	0	0	0	1
MARTENTOXIN	1	0	0	0	0	1
MCPP	0	1	0	0	0	1
MECLOFENAMIC ACID	1	0	0	0	0	1
MEDROXYPROGESTERONE	1	0	0	0	0	1
MELATONIN	0	1	0	0	0	1
METFORMIN	0	1	0	0	0	1
METHANOL LEAF EXTRACT OF LAGGERA AURITA	1	0	0	0	0	1
METHYLENE BLUE	0	1	0	0	0	1
MINOCYCLINE	0	1	0	0	0	1
MONOPHOSPHORYL LIPID A	1	0	0	0	0	1
MTL-1	1	0	0	0	0	1
MTL-2	1	0	0	0	0	1
MUSCIMOL	0	1	0	0	0	1
N-ACETYLCYSTEINE	0	1	0	0	0	1
NEUROACTIVE STEROIDS	1	0	0	0	0	1
NEUROSTEROIDS	0	1	0	0	0	1
NIFEDIPINE	1	0	0	0	0	1
NIGELLA SATIVA OIL	1	0	0	0	0	1
N-PHTHALYL-L-TRYPTOPHAN	0	1	0	0	0	1
NRP 2945	0	0	0	1	0	1
OXYTOCIN	1	0	0	0	0	1
P2X7R ANTAGONIST	0	1	0	0	0	1
PAM3CYS	1	0	0	0	0	1
PARAWIXIN2	0	1	0	0	0	1
PERIFOSINE	0	1	0	0	0	1
PHENOBARBITAL	0	1	0	0	0	1
PP-4-ONE	0	0	1	0	0	1
PREGABALIN	1	0	0	0	0	1
PSD95BP (TAT-NR2B9C)	0	1	0	0	0	1
PY816	0	1	0	0	0	1
RAMELTEON	1	0	0	0	0	1
RESVERATROL	1	0	0	0	0	1
RETIGABINE	1	0	0	0	0	1
RHC80267	0	1	0	0	0	1
ROLIPRAM	1	0	0	0	0	1
RTA 408	0	1	0	0	0	1
SAIKOSAPONIN A	0	1	0	0	0	1
SCOPOLAMINE	0	1	0	0	0	1
SILK-POLYMER BASED ADENOSINE	1	0	0	0	0	1
SITAGLIPTIN	1	0	0	0	0	1
SODIUM BUTYRATE	1	0	0	0	0	1
SODIUM SELENATE	1	0	0	0	0	1
SR141716A (RIMONABANT-ACOMPLIA)	0	0	1	0	0	1
SULFORAPHANE	0	1	0	0	0	1
TAURINE	0	1	0	0	0	1
TEMPOL	0	1	0	0	0	1
TETRAMETHYLPYRAZINE	1	0	0	0	0	1
TETRODOTOXIN	0	0	1	0	0	1
THYMOL	1	0	0	0	0	1
TOCILIZUMAB	0	0	0	1	0	1
VID-82925	0	1	0	0	0	1
VINPOCETINE	0	1	0	0	0	1
VIT A	1	0	0	0	0	1
WITHANOLIDE-A	0	1	0	0	0	1
WP1066	0	1	0	0	0	1
YM872	1	0	0	0	0	1
YM90K	1	0	0	0	0	1

## Sheet: Citations
Drug	Kindling	Poststatus	Posttraumatic	Genetic	Other	Total
RAPAMYCIN	0	134, 135, 136, 137, 138	139	140, 141, 142	143	10
CURCUMIN	41, 42, 43	44, 45	0	0	0	5
FINGOLIMOD	172	66, 67	0	68	0	4
LOSARTAN	52, 97	98	0	0	99	4
ALLOPREGNANOLONE	16, 17	15	0	0	0	3
MK-801	109	110, 111	0	0	0	3
URIDINE	160, 161	161	0	0	0	3
WIN 55,212-2	163	164	0	165	0	3
1400W	0	2, 3	0	0	0	2
7-CHLOROKYNURENIC ACID	11, 12	0	0	0	0	2
ATIPAMEZOLE	23	0	22	0	0	2
CLONIDINE	39, 40	0	0	0	0	2
ERYTHROPOIETIN	0	55	0	0	56	2
FRUCTOSE-1,6-DIPHOSPHATE	71, 72	0	0	0	0	2
MYOINOSITOL	0	115, 116	0	0	0	2
NBQX	118	81	0	0	0	2
PROGESTERONE	130	0	131	0	0	2
Z944	169	170	0	0	0	2
(S)-3,4-DCPG	0	0	0	0	1	1
2-(PHOSPHONOMETHYL)PENTANEDIOIC ACID (2-PMPA)	4	0	0	0	0	1
2-AMINOBUTAN-1-OLS	0	5	0	0	0	1
2-AMINOPROPAN-1-OLS	0	5	0	0	0	1
2-CHLOROADENOSINE	6	0	6	0	0	1
2-DEOXY-D-GLUCOSE	7	0	0	0	0	1
3-AMINOPROPYLARSONATE	8	0	0	0	0	1
4,4'-DIISOTHIOCYANATOSTILBENE-2,2'-DISULFONIC ACID (DIDS)	0	9	0	0	0	1
5-IODOTUBERCIDIN	0	10	0	0	0	1
ADENOSINE	0	13	0	0	0	1
ALPHA-TOCOPHEROL	0	18	0	0	0	1
ANAKINRA	0	175	0	0	0	1
ANGIOTENSIN II	19	0	0	0	0	1
ANGIOTENSIN LV	19	0	0	0	0	1
ANTI-HMGB1 MONOCLONAL ANTIBODY	0	20	0	0	0	1
ASPIRIN	0	21	0	0	0	1
AUCUBIN	0	24	0	0	0	1
AZOLYLCHROMANONES	25	0	0	0	0	1
BAICALIN	0	26	0	0	0	1
BETA-CAROTENE	27	0	0	0	0	1
BETAHISTINE	28	0	0	0	0	1
BIPERIDEN	0	29	0	0	0	1
BORNEOL	30	0	0	0	0	1
BOTULINUM NEUROTOXIN E	31	0	0	0	0	1
BPPU (1-[4-(4-BENZO [1, 3] DIOXOL-5-YLMETHYL-PIPERAZIN-1-YL)-PHENYL]-3-PHENYL-UREA )	32	0	0	0	0	1
BUMETANIDE	0	0	0	33	0	1
CEFTRIAXONE	0	0	36	0	0	1
CERULETIDE	37	0	0	0	0	1
CGP 37849	38	0	0	0	0	1
CGP 39551	38	0	0	0	0	1
DEHYDROEPIANDROSTERONE SULFATE	16	0	0	0	0	1
DIAZEPAM	46	0	0	0	0	1
DL-TETRAHYDROPALMATINE	47	0	0	0	0	1
DOREMA AMMONIACUM	48	0	0	0	0	1
D-SERINE	0	174	0	0	0	1
DULOXETINE	0	0	0	49	0	1
ECHINACOSIDE	0	50	0	0	0	1
EDARAVONE	51	0	0	0	0	1
EMBELIN	173	0	0	0	0	1
ENALAPRIL	52	0	0	0	0	1
EPIGALLOCATECHIN-3-GALLATE	53	0	0	0	0	1
ERDOSTEINE	54	0	0	0	0	1
ESTRADIOL	0	0	0	57	0	1
ETHANOL	58	0	0	0	0	1
ETORICOXIB	0	0	0	59	0	1
EUPHORBIA NIVULIA	60	0	0	0	0	1
FASUDIL HYDROCHLORIDE	0	61	0	0	0	1
FENOFIBRATE	0	0	0	62	0	1
FERETIA APODANTHERA DEL. (RUBIACEAE)	63	0	0	0	0	1
FERULIC ACID	64	0	0	0	0	1
FINASTERIDE	65	0	0	0	0	1
FLUOROFELBAMATE	0	69	0	0	0	1
FLUOXETINE	0	0	0	49	0	1
FR180204	70	0	0	0	0	1
GABA	0	73	0	0	0	1
GALANIN(1-29), GALANIN(2-11), GALANIN(1-13)-GLN14-BRADYKININ(2-9)-AMIDE	74	0	0	0	0	1
GAMMA-DECANOLACTONE	75	0	0	0	0	1
GAMMA-VINYL GAMMA-AMINOBUTYRIC ACID (GVG)	76	0	0	0	0	1
GANAXOLON	46	0	0	0	0	1
GDNF	0	77	0	0	0	1
GLUTATHIONE	78	0	0	0	0	1
ΑLPHA-LACTOALBUMIN (ALAC)	0	79	0	0	0	1
POSITIVE ALLOSTERIC MODULATORS OF GAMMA-AMINOBUTYRIC ACID-A RECEPTORS: 2-261 2-262, AND 10029	80	0	0	0	0	1
IFENPRODIL	0	81	0	0	0	1
INTERLEUKIN-1 BETA	82	0	0	0	0	1
ISOFLURANE	0	83	0	0	0	1
ISOPREGNANOLONE	16	0	0	0	0	1
IV IMMUNOGLOBULIN	0	84	0	0	0	1
JNJ-47965567	0	85	0	0	0	1
KA-11	86	0	0	0	0	1
KETAMINE	0	87	0	0	0	1
KM-608	88	0	0	0	0	1
L-2-AMINO-4-PHOSPHONOBUTYRATE	89	0	0	0	0	1
LAVANDULA OFFICINALIS EXTRACT	90	0	0	0	0	1
L-DEPRENYL (SELEGILINE)	91	0	0	0	0	1
LESTAURTINIB (CEP-701)	0	0	0	0	92	1
LIPOPOLYSACCHARIDE	93	0	0	0	0	1
LIRAGLUTIDE	0	94	0	0	0	1
L-NPA	0	95	0	0	0	1
LORCASERIN	0	96	0	0	0	1
LSP2-9166	100	0	0	0	0	1
MARTENTOXIN	101	0	0	0	0	1
MCPP	0	96	0	0	0	1
MECLOFENAMIC ACID	102	0	0	0	0	1
MEDROXYPROGESTERONE	103	0	0	0	0	1
MELATONIN	0	104	0	0	0	1
METFORMIN	0	105	0	0	0	1
METHANOL LEAF EXTRACT OF LAGGERA AURITA	106	0	0	0	0	1
METHYLENE BLUE	0	107	0	0	0	1
MINOCYCLINE	0	108	0	0	0	1
MONOPHOSPHORYL LIPID A	112	0	0	0	0	1
MTL-1	113	0	0	0	0	1
MTL-2	113	0	0	0	0	1
MUSCIMOL	0	114	0	0	0	1
N-ACETYLCYSTEINE	0	117	0	0	0	1
NEUROACTIVE STEROIDS	17	0	0	0	0	1
NEUROSTEROIDS	0	119	0	0	0	1
NIFEDIPINE	120	0	0	0	0	1
NIGELLA SATIVA OIL	121	0	0	0	0	1
N-PHTHALYL-L-TRYPTOPHAN	0	122	0	0	0	1
NRP 2945	0	0	0	123	0	1
OXYTOCIN	124	0	0	0	0	1
P2X7R ANTAGONIST	0	125	0	0	0	1
PAM3CYS	112	0	0	0	0	1
PARAWIXIN2	0	126	0	0	0	1
PERIFOSINE	0	127	0	0	0	1
PHENOBARBITAL	0	111	0	0	0	1
PP-4-ONE	0	0	128	0	0	1
PREGABALIN	129	0	0	0	0	1
PSD95BP (TAT-NR2B9C)	0	3	0	0	0	1
PY816	0	132	0	0	0	1
RAMELTEON	133	0	0	0	0	1
RESVERATROL	144	0	0	0	0	1
RETIGABINE	145	0	0	0	0	1
RHC80267	0	146	0	0	0	1
ROLIPRAM	147	0	0	0	0	1
RTA 408	0	148	0	0	0	1
SAIKOSAPONIN A	0	149	0	0	0	1
SCOPOLAMINE	0	150	0	0	0	1
SILK-POLYMER BASED ADENOSINE	151	0	0	0	0	1
SITAGLIPTIN	129	0	0	0	0	1
SODIUM BUTYRATE	152	0	0	0	0	1
SODIUM SELENATE	153	0	0	0	0	1
SR141716A (RIMONABANT-ACOMPLIA)	0	0	154	0	0	1
SULFORAPHANE	0	117	0	0	0	1
TAURINE	0	155	0	0	0	1
TEMPOL	0	156	0	0	0	1
TETRAMETHYLPYRAZINE	157	0	0	0	0	1
TETRODOTOXIN	0	0	158	0	0	1
TOCILIZUMAB	0	0	0	176	0	1
THYMOL	159	0	0	0	0	1
VID-82925	0	162	0	0	0	1
VINPOCETINE	0	171	0	0	0	1
VIT A	27	0	0	0	0	1
WITHANOLIDE-A	0	177	0	0	0	1
WP1066	0	166	0	0	0	1
YM872	167	0	0	0	0	1
YM90K	168	0	0	0	0	1

## Sheet: CitationsList
1. Folbergrová J, Jesina P, Haugvicová R, Lisý V, Houstek J. Sustained deficiency of mitochondrial complex I activity during long periods of survival after seizures induced in immature rats by homocysteic acid. Neurochem Int. 2010 Feb; 56: 394-403.
2. Puttachary S, Sharma S, Verma S, Yang Y, Putra M, Thippeswamy A, et al. 1400W, a highly selective inducible nitric oxide synthase inhibitor is a potential disease modifier in the rat kainate model of temporal lobe epilepsy. Neurobiol Dis. 2016 Sep; 93: 184-200.
3. Tse K, Hammond D, Simpson D, Beynon RJ, Beamer E, Tymianski M, et al. The impact of postsynaptic density 95 blocking peptide (Tat-NR2B9c) and an iNOS inhibitor (1400W) on proteomic profile of the hippocampus in C57BL/6J mouse model of kainate-induced epileptogenesis. J Neurosci Res. 2019 Nov; 97: 1378-1392.
4. Witkin JM, Gasior M, Schad C, Zapata A, Shippenberg T, Hartman T, et al. NAALADase (GCP II) inhibition prevents cocaine-kindled seizures. Neuropharmacology. 2002 Sep; 43: 348-356.
5. Gunia-Krzyżak A, Zeslawska E, Nitek W, Popiół J, Marona H. Anticonvulsant Activity of Enantiomeric N-trans-Cinnamoyl Derivatives of 2-Aminopropan-1-ols and 2-Aminobutan-1-ols. Chirality. 2016 04/28; 28.
6. Abdul-Ghani AS, Attwell PJ, Bradford HF. The protective effect of 2-chloroadenosine against the development of amygdala kindling and on amygdala-kindled seizures. Eur J Pharmacol. 1997 May 12; 326: 7-14.
7. Leiter I, Bascuñana P, Bengel FM, Bankstahl JP, Bankstahl M. Attenuation of epileptogenesis by 2-deoxy-d-glucose is accompanied by increased cerebral glucose supply, microglial activation and reduced astrocytosis. Neurobiol Dis. 2019 Oct; 130: 104510.
8. Abdul-Ghani AS, Attwell PJ, Bradford HF. The anti-epileptic effect of 3-aminopropylarsonate on electrically-kindled and N-methyl-D-aspartate-kindled amygdala. Brain Res. 1996 Dec 2; 742: 305-312.
9. Yang T, Lin Z, Xie L, Wang Y, Pan S. 4,4'-Diisothiocyanatostilbene-2,2'-disulfonic acid attenuates spontaneous recurrent seizures and vasogenic edema following lithium-pilocarpine induced status epilepticus. Neurosci Lett. 2017 Jul 13; 653: 51-57.
10. Sandau US, Yahya M, Bigej R, Friedman JL, Saleumvong B, Boison D. Transient use of a systemic adenosine kinase inhibitor attenuates epilepsy development in mice. Epilepsia. 2019; 60: 615-625.
11. Croucher MJ, Bradford HF. 7-Chlorokynurenic acid, a strychnine-insensitive glycine receptor antagonist, inhibits limbic seizure kindling. Neurosci Lett. 1990 Oct 2; 118: 29-32.
12. Namba T, Morimoto K, Yamada N, Otsuki S. Antiepileptogenic action of 7-chlorokynurenic acid on amygdala kindling of rats. Pharmacol Biochem Behav. 1993 Oct; 46: 275-281.
13. Williams-Karnesky RL, Sandau US, Lusardi TA, Lytle NK, Farrell JM, Pritchard EM, et al. Epigenetic changes induced by adenosine augmentation therapy prevent epileptogenesis. J Clin Invest. 2013 Aug; 123: 3552-3563.
14. Kwon YS, Pineda E, Auvin S, Shin D, Mazarati A, Sankar R. Neuroprotective and antiepileptogenic effects of combination of anti-inflammatory drugs in the immature brain. J Neuroinflammation. 2013 Feb 26; 10: 30.
15. Lévesque M, Herrington R, Leclerc L, Rogawski MA, Avoli M. Allopregnanolone decreases interictal spiking and fast ripples in an animal model of mesial temporal lobe epilepsy. Neuropharmacology. 2017 Jul 15; 121: 12-19.
16. Leśkiewicz M, Budziszewska B, Jaworska-Feil L, Kubera M, Basta-Kaim A, Lasoń W. Inhibitory effect of some neuroactive steroids on cocaine-induced kindling in mice. Pol J Pharmacol. 2003 Nov-Dec; 55: 1131-1136.
17. Kaminski RM, Gasior M, Carter RB, Witkin JM. Protective efficacy of neuroactive steroids against cocaine kindled-seizures in mice. Eur J Pharmacol. 2003 Aug 8; 474: 217-222.
18. Ambrogini P, Albertini MC, Betti M, Galati C, Lattanzi D, Savelli D, et al. Neurobiological Correlates of Alpha-Tocopherol Antiepileptogenic Effects and MicroRNA Expression Modulation in a Rat Model of Kainate-Induced Seizures. Mol Neurobiol. 2018 Oct; 55: 7822-7838.
19. Tchekalarova J, Sotiriou E, Georgiev V, Kostopoulos G, Angelatou F. Up-regulation of adenosine A1 receptor binding in pentylenetetrazol kindling in mice: effects of angiotensin IV. Brain Res. 2005 Jan 25; 1032: 94-103.
20. Zhao J, Wang Y, Xu C, Liu K, Wang Y, Chen L, et al. Therapeutic potential of an anti-high mobility group box-1 monoclonal antibody in epilepsy. Brain Behav Immun. 2017 Aug; 64: 308-319.
21. Ma L, Cui XL, Wang Y, Li XW, Yang F, Wei D, et al. Aspirin attenuates spontaneous recurrent seizures and inhibits hippocampal neuronal loss, mossy fiber sprouting and aberrant neurogenesis following pilocarpine-induced status epilepticus in rats. Brain Res. 2012 Aug 21; 1469: 103-113.
22. Nissinen J, Andrade P, Natunen T, Hiltunen M, Malm T, Kanninen K, et al. Disease-modifying effect of atipamezole in a model of post-traumatic epilepsy. Epilepsy Res. 2017 Oct; 136: 18-34.
23. Pitkänen A, Narkilahti S, Bezvenyuk Z, Haapalinna A, Nissinen J. Atipamezole, an alpha(2)-adrenoceptor antagonist, has disease modifying effects on epileptogenesis in rats. Epilepsy Res. 2004 Sep-Oct; 61: 119-140.
24. Wang J, Li Y, Huang WH, Zeng XC, Li XH, Li J, et al. The Protective Effect of Aucubin from Eucommia ulmoides Against Status Epilepticus by Inducing Autophagy and Inhibiting. Necroptosis Am J Chin Med. 2017; 45: 557-573.
25. Kebriaeezadeh A, Emami S, Ebrahimi M, Sharifzadeh M, Khorasani R, Shafiee A. Anticonvulsant and antiepileptogenic effects of azolylchromanones on lithium-pilocarpine induced seizures and pentylenetetrazole-kindling model of epilepsy. Biomed Pharmacother. 2008 Apr-May; 62: 208-211.
26. Liu YF, Gao F, Li XW, Jia RH, Meng XD, Zhao R, et al. The anticonvulsant and neuroprotective effects of baicalin on pilocarpine-induced epileptic model in rats. Neurochem Res. 2012 Aug; 37: 1670-1680.
27. Sayyah M, Yousefi-Pour M, Narenjkar J. Anti-epileptogenic effect of beta-carotene and vitamin A in pentylenetetrazole-kindling model of epilepsy in mice. Epilepsy Res. 2005 Jan; 63: 11-16.
28. Yazdi A, Doostmohammadi M, Pourhossein Majarshin F, Beheshti S. Betahistine, prevents kindling, ameliorates the behavioral comorbidities and neurodegeneration induced by pentylenetetrazole. Epilepsy Behav. 2020 Apr; 105: 106956.
29. Bittencourt S, Ferrazoli E, Valente MF, Romariz S, Janisset N, Macedo CE, et al. Modification of the natural progression of epileptogenesis by means of biperiden in the pilocarpine model of epilepsy. Epilepsy Res. 2017 Dec; 138: 88-97.
30. Tambe R, Jain P, Patil S, Ghumatkar P, Sathaye S. Antiepileptogenic effects of borneol in pentylenetetrazole-induced kindling in mice. Naunyn Schmiedebergs Arch Pharmacol. 2016 May; 389: 467-475.
31. Costantin L, Bozzi Y, Richichi C, Viegi A, Antonucci F, Funicello M, et al. Antiepileptic effects of botulinum neurotoxin. E J Neurosci. 2005 Feb 23; 25: 1943-1951.
32. Mishra CB, Kumari S, Siraj F, Yadav R, Kumari S, Tiwari AK, et al. The anti-epileptogenic and cognition enhancing effect of novel 1-[4-(4-benzo [1, 3] dioxol-5-ylmethyl-piperazin-1-yl)-phenyl]-3-phenyl-urea (BPPU) in pentylenetetrazole induced chronic rat model of epilepsy. Biomed Pharmacother. 2018 Sep; 105: 470-480.
33. Marguet SL, Le-Schulte VTQ, Merseburg A, Neu A, Eichler R, Jakovcevski I, et al. Treatment during a vulnerable developmental period rescues a genetic epilepsy. Nature Medicine. 2015 2015/12/01; 21: 1436-1444.
34. Persike DS, Cunha RL, Juliano L, Silva IR, Rosim FE, Vignoli T, et al. Protective effect of the organotelluroxetane RF-07 in pilocarpine-induced status epilepticus. Neurobiol Dis. 2008 Jul; 31: 120-126.
35. von Rüden EL, Bogdanovic RM, Wotjak CT, Potschka H. Inhibition of monoacylglycerol lipase mediates a cannabinoid 1-receptor dependent delay of kindling progression in mice. Neurobiol Dis. 2015 May; 77: 238-245.
36. Hameed MQ, Hsieh T-H, Morales-Quezada L, Lee HHC, Damar U, MacMullin PC, et al. Ceftriaxone Treatment Preserves Cortical Inhibitory Interneuron Function via Transient Salvage of GLT-1 in a Rat Traumatic Brain Injury Model. Cerebral Cortex. 2018; 29: 4506-4518.
37. Yamamoto Y, Itano T, Miyamoto O, Tokuda M, Matsui H, Janjua NA, et al. Effect of ceruletide on epileptogenesis in amygdaloid kindled rats. Brain Research. 1993 1993/12/10/; 630: 353-356.
38. Croucher MJ, Cotterell KL, Bradford HF. Competitive NMDA receptor antagonists raise electrically kindled generalized seizure thresholds. Neurochem Res. 1992 May; 17: 409-413.
39. Gellman RL, Kallianos JA, McNamara JO. Alpha-2 receptors mediate an endogenous noradrenergic suppression of kindling development. J Pharmacol Exp Ther. 1987 Jun; 241: 891-898.
40. Pelletier MR, Corcoran ME. Intra-amygdaloid infusions of clonidine retard kindling. Brain Res. 1992 Dec 11; 598: 51-58.
41. Saha L, Chakrabarti A, Kumari S, Bhatia A, Banerjee D. Antiapoptotic and neuroprotective role of Curcumin in Pentylenetetrazole (PTZ) induced kindling model in rat. Indian J Exp Biol. 2016 Feb; 54: 133-141.
42. Mehla J, Reeta KH, Gupta P, Gupta YK. Protective effect of curcumin against seizures and cognitive impairment in a pentylenetetrazole-kindled epileptic rat model. Life Sci. 2010 Nov 20; 87: 596-603.
43. Du P, Li X, Lin HJ, Peng WF, Liu JY, Ma Y, et al. Curcumin inhibits amygdaloid kindled seizures in rats. Chin Med J (Engl). 2009 Jun 20; 122: 1435-1438.
44. Kiasalari Z, Roghani M, Khalili M, Rahmati B, Baluchnejadmojarad T. Antiepileptogenic effect of curcumin on kainate-induced model of temporal lobe epilepsy Pharm Biol. 2013 Dec; 51: 1572-1578.
45. Jiang Z, Guo M, Shi C, Wang H, Yao L, Liu L, et al. Protection against cognitive impairment and modification of epileptogenesis with curcumin in a post-status epilepticus model of temporal lobe epilepsy. Neuroscience. 2015 Dec 3; 310: 362-371.
46. Gasior M, Ungard JT, Beekman M, Carter RB, Witkin JM. Acute and chronic effects of the synthetic neuroactive steroid, ganaxolone, against the convulsive and lethal effects of pentylenetetrazol in seizure-kindled mice: comparison with diazepam and valproate. Neuropharmacology. 2000 Apr 27; 39: 1184-1196.
47. Lin MT, Wang JJ, Young MS. The protective effect of dl-tetrahydropalmatine against the development of amygdala kindling seizures in rats Neurosci Lett. 2002 Mar 8; 320: 113-116.
48. Abizadeh M, Heysieattalab S, Saeedi N, Hosseinmardi N, Janahmadi M, Salari F, et al. Ameliorating Effects of Dorema ammoniacum on PTZ-Induced Seizures and Epileptiform. Brain Activity in Rats Planta Med. 2020 Dec; 86: 1353-1362.
49. Citraro R, Leo A, De Fazio P, De Sarro G, Russo E. Antidepressants but not antipsychotics have antiepileptogenic effects with limited effects on comorbid depressive-like behaviour in the WAG/Rij rat model of absence epilepsy. Br J Pharmacol. 2015 Jun; 172: 3177-3188.
50. Lu CW, Hsieh HL, Lin TY, Hsieh TY, Huang SK, Wang SJ. Echinacoside, an Active Constituent of Cistanche Herba, Exerts a Neuroprotective Effect in a Kainic Acid Rat Model by Inhibiting Inflammatory Processes and Activating the Akt/GSK3β Pathway. Biol Pharm Bull. 2018 Nov 1; 41: 1685-1693.
51. Kamida T, Abe E, Abe T, Ooba H, Fujiki M, Kobayashi H. Edaravone, a free radical scavenger, retards the development of amygdala kindling in rats. Neurosci Lett. 2009 Sep 25; 461: 298-301.
52. Joshi D, Katyal J, Arava S, Gupta YK. Effects of enalapril and losartan alone and in combination with sodium valproate on seizures, memory, and cardiac changes in rats. Epilepsy Behav. 2019 Mar; 92: 345-352.
53. Xie T, Wang WP, Mao ZF, Qu ZZ, Luan SQ, Jia LJ, et al. Effects of epigallocatechin-3-gallate on pentylenetetrazole-induced kindling, cognitive impairment and oxidative stress in rats. Neurosci Lett. 2012 May 16; 516: 237-241.
54. Ilhan A, Aladag MA, Kocer A, Boluk A, Gurel A, Armutcu F. Erdosteine ameliorates PTZ-induced oxidative stress in mice seizure model. Brain Res Bull. 2005 May 30; 65: 495-499.
55. Nadam J, Navarro F, Sanchez P, Moulin C, Georges B, Laglaine A, et al. Neuroprotective effects of erythropoietin in the rat hippocampus after pilocarpine-induced status epilepticus. Neurobiol Dis. 2007 Feb; 25: 412-426.
56. Jung KH, Chu K, Lee ST, Park KI, Kim JH, Kang KM, et al. Molecular alterations underlying epileptogenesis after prolonged febrile seizure and modulation by erythropoietin. Epilepsia. 2011 Mar; 52: 541-550.
57. Olivetti PR, Maheshwari A, Noebels JL. Neonatal estradiol stimulation prevents epilepsy in Arx model of X-linked infantile spasms syndrome. Sci Transl Med. 2014 Jan 22; 6: 220ra212.
58. Fischer W, Kittner H. Influence of ethanol on the pentylenetetrazol-induced kindling in rats. J Neural Transm (Vienna). 1998; 105: 1129-1142.
59. Citraro R, Leo A, Marra R, De Sarro G, Russo E. Antiepileptogenic effects of the selective COX-2 inhibitor etoricoxib, on the development of spontaneous absence seizures in WAG/Rij rats. Brain Res Bull. 2015 Apr; 113: 1-7.
60. Rehman AH, Al Sharari SD, Ahmad M, Akhtar M, Khan Y, Ashraf MN. Evaluation of anticonvulsant and antiepileptogenic activity of Euphorbia nivulia in PTZ-induced kindling model of epilepsy in mice. Pak J Pharm Sci. 2019 Mar; 32: 675-681.
61. Song X, He R, Han W, Li T, Xie L, Cheng L, et al. Protective effects of the ROCK inhibitor fasudil against cognitive dysfunction following status epilepticus in male rats. Journal of Neuroscience Research. 2019; 97: 506-519.
62. Puligheddu M, Melis M, Pillolla G, Milioli G, Parrino L, Terzano GM, et al. Rationale for an adjunctive therapy with fenofibrate in pharmacoresistant nocturnal frontal lobe epilepsy. Epilepsia. 2017 Oct; 58: 1762-1770.
63. Taiwe GS, Moto FC, Ayissi ER, Ngoupaye GT, Njapdounke JS, Nkantchoua GC, et al. Effects of a lyophilized aqueous extract of Feretia apodanthera Del. (Rubiaceae) on pentylenetetrazole-induced kindling, oxidative stress, and cognitive impairment in mice. Epilepsy Behav. 2015 Feb; 43: 100-108.
64. Hassanzadeh P, Arbabi E, Atyabi F, Dinarvand R. Ferulic acid exhibits antiepileptogenic effect and prevents oxidative stress and cognitive impairment in the kindling model of epilepsy. Life Sci. 2017 Jun 15; 179: 9-14.
65. Samba Reddy D, Ramanathan G. Finasteride inhibits the disease-modifying activity of progesterone in the hippocampus kindling model of epileptogenesis. Epilepsy Behav. 2012 Sep; 25: 92-97.
66. Gao F, Liu Y, Li X, Wang Y, Wei D, Jiang W. Fingolimod (FTY720) inhibits neuroinflammation and attenuates spontaneous convulsions in lithium-pilocarpine induced status epilepticus in rat model. Pharmacol Biochem Behav. 2012 Dec; 103: 187-196.
67. Pitsch J, Kuehn JC, Gnatkovsky V, Müller JA, van Loo KMJ, de Curtis M, et al. Anti-epileptogenic and Anti-convulsive Effects of Fingolimod in Experimental Temporal Lobe Epilepsy. Mol Neurobiol. 2019 Mar; 56: 1825-1840.
68. Leo A, Citraro R, Amodio N, De Sarro C, Gallo Cantafio ME, Constanti A, et al. Fingolimod Exerts only Temporary Antiepileptogenic Effects but Longer-Lasting Positive Effects on Behavior in the WAG/Rij Rat Absence Epilepsy Model. Neurotherapeutics. 2017 Oct; 14: 1134-1147.
69. Mazarati AM, Sofia RD, Wasterlain CG. Anticonvulsant and antiepileptogenic effects of fluorofelbamate in experimental status epilepticus. Seizure. 2002 Oct; 11: 423-430.
70. Mardani P, Oryan S, Sarihi A, Komaki A, Shojaei A, Dehghan S, et al. ERK activation is required for the antiepileptogenic effect of low frequency electrical stimulation in kindled rats. Brain Res Bull. 2018 Jun; 140: 132-139.
71. Ding Y, Wang S, Zhang MM, Guo Y, Yang Y, Weng SQ, et al. Fructose-1,6-diphosphate inhibits seizure acquisition in fast hippocampal kindling. Neurosci Lett. 2010 Jun 14; 477: 33-36.
72. Ding Y, Wang S, Jiang Y, Yang Y, Zhang M, Guo Y, et al. Fructose-1,6-diphosphate protects against epileptogenesis by modifying cation-chloride co-transporters in a model of amygdaloid-kindling temporal epilepticus. Brain Res. 2013 Nov 20; 1539: 87-94.
73. Slezia A, Proctor CM, Kaszas A, Malliaras GG, Williamson A. Electrophoretic Delivery of γ-aminobutyric Acid (GABA) into Epileptic Focus Prevents Seizures in Mice. J Vis Exp. 2019 May 16.
74. Mazarati A, Lundström L, Sollenberg U, Shin D, Langel U, Sankar R. Regulation of kindling epileptogenesis by hippocampal galanin type 1 and type 2 receptors: The effects of subtype-selective agonists and the role of G-protein-mediated signaling. J Pharmacol Exp Ther. 2006 Aug; 318: 700-708.
75. de Oliveira PA, Lino FL, Cappelari SE, da Silva Brum LF, Picada JN, Pereira P. Effects of gamma-decanolactone on seizures induced by PTZ-kindling in mice Exp Brain Res. 2008 May; 187: 161-166.
76. Shin C, Rigsbee LC, McNamara JO. Anti-seizure and anti-epileptogenic effect of gamma-vinyl gamma-aminobutyric acid in amygdaloid kindling. Brain Res. 1986 Nov 29; 398: 370-374.
77. Paolone G, Falcicchia C, Lovisari F, Kokaia M, Bell WJ, Fradet T, et al. Long-Term, Targeted Delivery of GDNF from Encapsulated Cells Is Neuroprotective and Reduces Seizures in the Pilocarpine Model of Epilepsy. J Neurosci. 2019 Mar 13; 39: 2144-2156.
78. Pence S, Erkutlu I, Kurtul N, Bosnak M, Alptekin M, Tan U. Antiepileptogenic effects of glutathione against increased brain ADA in PTZ-induced epilepsy. Int J Neurosci. 2009; 119: 616-629.
79. Russo E, Scicchitano F, Citraro R, Aiello R, Camastra C, Mainardi P, et al. Protective activity of α-lactoalbumin (ALAC), a whey protein rich in tryptophan, in rodent models of epileptogenesis. Neuroscience. 2012 Dec 13; 226: 282-288.
80. Reddy DS, Yoshimura RF, Ramanathan G, Carver C, Johnstone TB, Hogenkamp DJ, Gee KW. Role of β2/3-specific GABA-A receptor isoforms in the development of hippocampus kindling epileptogenesis. Epilepsy & Behavior. 2018 May 1; 82: 57-63.
81. Schidlitzki A, Twele F, Klee R, Waltl I, Römermann K, Bröer S, et al. A combination of NMDA and AMPA receptor antagonists retards granule cell dispersion and epileptogenesis in a model of acquired epilepsy Scientific Reports. 2017 2017/09/22; 7: 12191.
82. Sayyah M, Beheshti S, Shokrgozar MA, Eslami-far A, Deljoo Z, Khabiri AR, et al. Antiepileptogenic and anticonvulsant activity of interleukin-1 beta in amygdala-kindled rats. Exp Neurol. 2005 Jan; 191: 145-153.
83. Bar-Klein G, Klee R, Brandt C, Bankstahl M, Bascuñana P, Töllner K, et al. Isoflurane prevents acquired epilepsy in rat models of temporal lobe epilepsy. Ann Neurol. 2016 Dec; 80: 896-908.
84. Chen M, Arumugam TV, Leanage G, Tieng QM, Yadav A, Ullmann JF, et al. Disease-modifying effect of intravenous immunoglobulin in an experimental model of epilepsy. Sci Rep. 2017 Jan 11; 7: 40528.
85. Jimenez-Pacheco A, Diaz-Hernandez M, Arribas-Blázquez M, Sanz-Rodriguez A, Olivos-Oré LA, Artalejo AR, et al. Transient P2X7 Receptor Antagonism Produces Lasting Reductions in Spontaneous Seizures and Gliosis in Experimental Temporal Lobe Epilepsy. J Neurosci. 2016 Jun 1; 36: 5920-5932.
86. Socała K, Mogilski S, Pieróg M, Nieoczym D, Abram M, Szulczyk B, et al. KA-11, a Novel Pyrrolidine-2,5-dione Derived Broad-Spectrum Anticonvulsant: Its Antiepileptogenic, Antinociceptive Properties and in Vitro Characterization. ACS Chem Neurosci. 2019 Jan 16; 10: 636-648.
87. Fournier NM, Persinger MA. The neuromatrix and the epileptic brain: behavioral and learning preservation in limbic epileptic rats treated with ketamine but not acepromazine. Epilepsy Behav. 2004 Feb; 5: 119-127.
88. Gunia-Krzyżak A, Żesławska E, Bareyre FM, Nitek W, Waszkielewicz AM, Marona H. Physicochemical and biological evaluation of a cinnamamide derivative R,S-(2E)-1-(3-hydroxypiperidin-1-yl)-3-phenylprop-2-en-1-one (KM-608) for nervous system disorders. Chemical Biology & Drug Design. 2017; 90: 244-253.
89. Abdul-Ghani AS, Attwell PJ, Singh Kent N, Bradford HF, Croucher MJ, Jane DE. Anti-epileptogenic and anticonvulsant activity of L-2-amino-4-phosphonobutyrate, a presynaptic glutamate receptor agonist. Brain Res. 1997 May 2; 755: 202-212.
90. Rahmati B, Khalili M, Roghani M, Ahghari P. Anti-epileptogenic and antioxidant effect of Lavandula officinalis aerial part extract against pentylenetetrazol-induced kindling in male mice. J Ethnopharmacol. 2013 Jun 21; 148: 152-157.
91. Löscher W, Hönack D. Anticonvulsant and antiepileptogenic effect of L-deprenyl (selegiline) in the kindling model of epilepsy. J Pharmacol Exp Ther. 1995 Jul; 274: 307-314.
92. Obeid M, Rosenberg EC, Klein PM, Jensen FE. Lestaurtinib (CEP-701) attenuates "second hit" kainic acid-induced seizures following early life hypoxic seizures. Epilepsy Res. 2014 May; 108: 806-810.
93. Sayyah M, Najafabadi IT, Beheshti S, Majzoob S. Lipopolysaccharide retards development of amygdala kindling but does not affect fully-kindled seizures in rats. Epilepsy Res. 2003 Dec; 57: 175-180.
94. Citraro R, Iannone M, Leo A, De Caro C, Nesci V, Tallarico M, et al. Evaluation of the effects of liraglutide on the development of epilepsy and behavioural alterations in two animal models of epileptogenesis. Brain Res Bull. 2019 Nov; 153: 133-142.
95. Beamer E, Otahal J, Sills GJ, Thippeswamy T. N (w) -propyl-L-arginine (L-NPA) reduces status epilepticus and early epileptogenic events in a mouse model of epilepsy: behavioural, EEG and immunohistochemical analyses. Eur J Neurosci. 2012 Nov; 36: 3194-3203.
96. Orban G, Bombardi C, Marino Gammazza A, Colangeli R, Pierucci M, Pomara C, et al. Role(s) of the 5-HT2C receptor in the development of maximal dentate activation in the hippocampus of anesthetized rats. CNS Neurosci Ther. 2014 Jul; 20: 651-661.
97. Nozaki T, Ura H, Takumi I, Kobayashi S, Maru E, Morita A. The angiotensin II type I receptor antagonist losartan retards amygdala kindling-induced epileptogenesis. Brain Res. 2018 Sep 1; 1694: 121-128.
98. Tchekalarova JD, Ivanova NM, Pechlivanova DM, Atanasova D, Lazarov N, Kortenska L, et al. Antiepileptogenic and neuroprotective effects of losartan in kainate model of temporal lobe epilepsy. Pharmacol Biochem Behav. 2014 Dec; 127: 27-36.
99. Bar-Klein G, Cacheaux LP, Kamintsky L, Prager O, Weissberg I, Schoknecht K, et al. Losartan prevents acquired epilepsy via TGF-β signaling suppression. Ann Neurol. 2014 Jun; 75: 864-875.
100. Girard B, Tuduri P, Moreno MP, Sakkaki S, Barboux C, Bouschet T, et al. The mGlu7 receptor provides protective effects against epileptogenesis and epileptic seizures. Neurobiol Dis. 2019 Sep; 129: 13-28.
101. Liu X, Tao J, Zhang S, Lan W, Wang C, Ji Y, et al. Selective Blockade of Neuronal BK (α + β4) Channels Preventing Epileptic Seizure. J Med Chem. 2020 Jan 9; 63: 216-230.
102. Jin M, Dai Y, Xu C, Wang Y, Wang S, Chen Z. Effects of meclofenamic acid on limbic epileptogenesis in mice kindling models. Neurosci Lett. 2013 May 24; 543: 110-114.
103. Nasir SA, Sharma A, Khanam R, Vohora D. Effect of medroxyprogesterone on development of pentylenetetrazole-induced kindling in mice. Neuroscience. 2012 Apr 5; 207: 283-287.
104. Lima E, Cabral FR, Cavalheiro EA, Naffah-Mazzacoratti Mda G, Amado D. Melatonin administration after pilocarpine-induced status epilepticus: a new way to prevent or attenuate postlesion epilepsy? Epilepsy Behav. 2011 Apr; 20: 607-612.
105. Vazifehkhah S, Ali MK, Babae JF, Hashemi P, Alireza MS, Nikbakht F. Evaluation of the ameliorative effects of oral administration of metformin on epileptogenesis in the temporal lobe epilepsy model in rats. Life Sci. 2020 Sep 15; 257: 118066.
106. Malami S, Kyari H, Danjuma NM, Ya'u J, Hussaini IM. Anticonvulsant properties of methanol leaf extract of Laggera Aurita Linn. F. (Asteraceae) in laboratory animals. J Ethnopharmacol. 2016 Sep 15; 191: 301-306.
107. Cui ZQ, Li WL, Luo Y, Yang JP, Qu ZZ, Zhao WQ. Methylene Blue Exerts Anticonvulsant and Neuroprotective Effects on Self-Sustaining Status Epilepticus (SSSE) Induced by Prolonged Basolateral Amygdala Stimulation in Wistar Rats. Med Sci Monit. 2018 Jan 8; 24: 161-169.
108. Wang N, Mi X, Gao B, Gu J, Wang W, Zhang Y, et al. Minocycline inhibits brain inflammation and attenuates spontaneous recurrent seizures following pilocarpine-induced status epilepticus. Neuroscience. 2015 Feb 26; 287: 144-156.
109. McNamara JO, Russell RD, Rigsbee L, Bonhaus DW. Anticonvulsant and antiepileptogenic actions of MK-801 in the kindling and electroshock models. Neuropharmacology. 1988 Jun; 27: 563-568.
110. Rice AC, DeLorenzo RJ. NMDA receptor activation during status epilepticus is required for the development of epilepsy. Brain Res. 1998 Jan 26; 782: 240-247.
111. Prasad A, Williamson JM, Bertram EH. Phenobarbital and MK-801, but not phenytoin, improve the long-term outcome of status epilepticus. Ann Neurol. 2002 Feb; 51: 175-181.
112. Hesam S, Khoshkholgh-Sima B, Pourbadie HG, Babapour V, Zendedel M, Sayyah M. Monophosphoryl Lipid A and Pam3Cys Prevent the Increase in Seizure Susceptibility and Epileptogenesis in Rats Undergoing Traumatic Brain Injury. Neurochem Res. 2018 Oct; 43: 1978-1985.
113. Mishra CB, Kumari S, Prakash A, Yadav R, Tiwari AK, Pandey P, et al. Discovery of novel Methylsulfonyl phenyl derivatives as potent human Cyclooxygenase-2 inhibitors with effective anticonvulsant action: Design, synthesis, in-silico, in-vitro and in-vivo evaluation. Eur J Med Chem. 2018 May 10; 151: 520-532.
114. Bittencourt S, Dubiela FP, Queiroz C, Covolan L, Andrade D, Lozano A, et al. Microinjection of GABAergic agents into the anterior nucleus of the thalamus modulates pilocarpine-induced seizures and status epilepticus. Seizure. 2010 May; 19: 242-246.
115. Tsverava L, Kandashvili M, Margvelani G, Lortkipanidze T, Gamkrelidze G, Lepsveridze E, et al. Long-Term Effects of Myoinositol on Behavioural Seizures and Biochemical Changes Evoked by Kainic Acid Induced Epileptogenesis. BioMed Research International. 2019 2019/02/28; 2019: 4518160.
116. Solomonia R, Mikautadze E, Nozadze M, Kuchiashvili N, Lepsveridze E, Kiguradze T. Myo-inositol treatment prevents biochemical changes triggered by kainate-induced status epilepticus. Neurosci Lett. 2010 Jan 14; 468: 277-281.
117. Pauletti A, Terrone G, Shekh-Ahmad T, Salamone A, Ravizza T, Rizzi M, et al. Targeting oxidative stress improves disease outcomes in a rat model of acquired epilepsy. Brain. 2017 Jul 1; 140: 1885-1899.
118. Namba T, Morimoto K, Sato K, Yamada N, Kuroda S. Antiepileptogenic and anticonvulsant effects of NBQX, a selective AMPA receptor antagonist, in the rat kindling model of epilepsy. Brain Res. 1994 Feb 28; 638: 36-44. G
119. Biagini G, Baldelli E, Longo D, Pradelli L, Zini I, Rogawski MA, et al. Endogenous neurosteroids modulate epileptogenesis in a model of temporal lobe epilepsy. Exp Neurol. 2006 Oct; 201: 519-524.
120. Yamada N, Bilkey DK. Nifedipine has paradoxical effects on the development of kindling but not on kindled seizures in amygdala-kindled rats. Neuropharmacology. 1991; 30: 501-505.
121. Ilhan A, Gurel A, Armutcu F, Kamisli S, Iraz M. Antiepileptogenic and antioxidant effects of Nigella sativa oil against pentylenetetrazol-induced kindling in mice. Neuropharmacology. 2005 Sep; 49: 456-464.
122. Bao Y, Chen X, Wang L, Zhou J, Fu X, Wang X, et al. RASgrf1, a Potential Methylatic Mediator of Anti-epileptogenesis? Neurochem Res. 2018 Oct; 43: 2000-2007.
123. Dezsi G, Sieg F, Thomas M, O'Brien TJ, van der Hart M, Jones NC. Disease-Modifying Effects of Neural Regeneration Peptide 2945 in the GAERS Model of Absence Epilepsy. Neurochem Res. 2017 Jul; 42: 2055-2064.
124. Erbas O, Yılmaz M, Korkmaz HA, Bora S, Evren V, Peker G. Oxytocin inhibits pentylentetrazol-induced seizures in the rat. Peptides. 2013 Feb; 40: 141-144.
125. Amhaoul H, Ali I, Mola M, Van Eetveldt A, Szewczyk K, Missault S, et al. P2X7 receptor antagonism reduces the severity of spontaneous seizures in a chronic model of temporal lobe epilepsy. Neuropharmacology. 2016 Jun; 105: 175-185.
126. Godoy LD, Liberato JL, Celani MVB, Gobbo-Neto L, Lopes NP, Dos Santos WF. Disease Modifying Effects of the Spider Toxin Parawixin2 in the Experimental Epilepsy Model. Toxins (Basel). 2017 Aug 25; 9.
127. Zhu F, Kai J, Chen L, Wu M, Dong J, Wang Q, et al. Akt Inhibitor Perifosine Prevents Epileptogenesis in a Rat Model of Temporal Lobe Epilepsy. Neurosci Bull. 2018 Apr; 34: 283-290.
128. Jin J, Shen X, Tian L, He G, Zhang Y. Pyrazolo[4,3-c]pyridine-4-one (PP-4-one) Exhibits Anti-Epileptogenic Effect in Rat Model of Traumatic Epilepsy by Mammalian Target of Rapamycin (mTOR) Signaling Pathway Downregulation. Med Sci Monit. 2020 Jul 20; 26: e923919.
129. Nader MA, Ateyya H, El-Shafey M, El-Sherbeeny NA. Sitagliptin enhances the neuroprotective effect of pregabalin against pentylenetetrazole-induced acute epileptogenesis in mice: Implication of oxidative, inflammatory, apoptotic and autophagy pathways. Neurochem Int. 2018 May; 115: 11-23.
130. Reddy DS, Gangisetty O, Briyal S. Disease-modifying activity of progesterone in the hippocampus kindling model of epileptogenesis. Neuropharmacology. 2010 Dec; 59: 573-581.
131. Ghadiri T, Vakilzadeh G, Hajali V, Khodagholi F. Progesterone modulates post-traumatic epileptogenesis through regulation of BDNF-TrkB signaling and cell survival-related pathways in the rat hippocampus. Neurosci Lett. 2019 Sep 14; 709: 134384.
132. Gu B, Huang YZ, He XP, Joshi RB, Jang W, McNamara JO. A Peptide Uncoupling BDNF Receptor TrkB from Phospholipase Cγ1 Prevents Epilepsy Induced by Status Epilepticus. Neuron. 2015 Nov 4; 88: 484-491.
133. Fenoglio-Simeone K, Mazarati A, Sefidvash-Hockley S, Shin D, Wilke J, Milligan H, et al. Anticonvulsant effects of the selective melatonin receptor agonist ramelteon. Epilepsy Behav. 2009 Sep; 16: 52-57.
134. Zeng LH, Rensing NR, Wong M. The mammalian target of rapamycin signaling pathway mediates epileptogenesis in a model of temporal lobe epilepsy. J Neurosci. 2009 May 27; 29: 6964-6972.
135. Drion CM, Borm LE, Kooijman L, Aronica E, Wadman WJ, Hartog AF, et al. Effects of rapamycin and curcumin treatment on the development of epilepsy after electrically induced status epilepticus in rats. Epilepsia. 2016 May; 57: 688-697.
136. van Vliet EA, Otte WM, Wadman WJ, Aronica E, Kooij G, de Vries HE, et al. Blood-brain barrier leakage after status epilepticus in rapamycin-treated rats I: Magnetic resonance imaging. Epilepsia. 2016 Jan; 57: 59-69.
137. Tang H, Long H, Zeng C, Li Y, Bi F, Wang J, et al. Rapamycin suppresses the recurrent excitatory circuits of dentate gyrus in a mouse model of temporal lobe epilepsy. Biochem Biophys Res Commun. 2012 Mar 30; 420: 199-204.
138. van Vliet EA, Forte G, Holtman L, den Burger JC, Sinjewel A, de Vries HE, et al. Inhibition of mammalian target of rapamycin reduces epileptogenesis and blood-brain barrier leakage but not microglia activation. Epilepsia. 2012 Jul; 53: 1254-1263.
139. Guo D, Zeng L, Brody DL, Wong M. Rapamycin attenuates the development of posttraumatic epilepsy in a mouse model of traumatic brain injury. PLoS One. 2013; 8: e64078.
140. Russo E, Citraro R, Donato G, Camastra C, Iuliano R, Cuzzocrea S, et al. mTOR inhibition modulates epileptogenesis, seizures and depressive behavior in a genetic rat model of absence epilepsy. Neuropharmacology. 2013 Jun; 69: 25-36.
141. Zeng LH, Xu L, Gutmann DH, Wong M. Rapamycin prevents epilepsy in a mouse model of tuberous sclerosis complex. Ann Neurol. 2008 Apr; 63: 444-453.
142. Rensing N, Han L, Wong M. Intermittent dosing of rapamycin maintains antiepileptogenic effects in a mouse model of tuberous sclerosis complex. Epilepsia. 2015 Jul; 56: 1088-1097.
143. Raffo E, Coppola A, Ono T, Briggs SW, Galanopoulou AS. A pulse rapamycin therapy for infantile spasms and associated cognitive decline. Neurobiol Dis. 2011 Aug; 43: 322-329.
144. Saha L, Chakrabarti A. Understanding the anti-kindling role and its mechanism of Resveratrol in Pentylenetetrazole induced-kindling in a rat model. Pharmacol Biochem Behav. 2014 May; 120: 57-64.
145. Mazarati A, Wu J, Shin D, Kwon YS, Sankar R. Antiepileptogenic and antiictogenic effects of retigabine under conditions of rapid kindling: an ontogenic study. Epilepsia. 2008 Oct; 49: 1777-1786.
146. Ma L, Wang L, Yang F, Meng XD, Wu C, Ma H, et al. Disease-modifying effects of RHC80267 and JZL184 in a pilocarpine mouse model of temporal lobe epilepsy. CNS Neurosci Ther. 2014 Oct; 20: 905-915.
147. Namvar S, Fathollahi Y, Javan M, Zeraati M, Mohammad-Zadeh M, Shojaei A, et al. The antiepileptogenic effect of low-frequency stimulation on perforant path kindling involves changes in regulators of G-protein signaling in rat. J Neurol Sci. 2017 Apr 15; 375: 450-459.
148. Shekh-Ahmad T, Eckel R, Dayalan Naidu S, Higgins M, Yamamoto M, Dinkova-Kostova AT, et al. KEAP1 inhibition is neuroprotective and suppresses the development of epilepsy. Brain. 2018 May 1; 141: 1390-1403.
149. Hong Y, Deng N, Jin HN, Xuan ZZ, Qian YX, Wu ZY, et al. Saikosaponin A modulates remodeling of Kv4.2-mediated A-type voltage-gated potassium currents in rat chronic temporal lobe epilepsy. Drug Des Devel Ther. 2018; 12: 2945-2958.
150. Pereira HA, Benassi SK, Mello LE. Plastic changes and disease-modifying effects of scopolamine in the pilocarpine model of epilepsy in rats. Epilepsia. 2005; 46 Suppl 5: 118-124.
151. Szybala C, Pritchard EM, Lusardi TA, Li T, Wilz A, Kaplan DL, et al. Antiepileptic effects of silk-polymer based adenosine release in kindled rats. Exp Neurol. 2009 Sep; 219: 126-135.
152. Reddy SD, Clossen BL, Reddy DS. Epigenetic Histone Deacetylation Inhibition Prevents the Development and Persistence of Temporal Lobe Epilepsy. J Pharmacol Exp Ther. 2018 Jan; 364: 97-109.
153. Liu SJ, Zheng P, Wright DK, Dezsi G, Braine E, Nguyen T, et al. Sodium selenate retards epileptogenesis in acquired epilepsy models reversing changes in protein phosphatase 2A and hyperphosphorylated tau. Brain. 2016 Jul; 139: 1919-1938.
154. Echegoyen J, Armstrong C, Morgan RJ, Soltesz I. Single application of a CB1 receptor antagonist rapidly following head injury prevents long-term hyperexcitability in a rat model. Epilepsy Res. 2009 Jul; 85: 123-127.
155. Junyent F, Utrera J, Romero R, Pallàs M, Camins A, Duque D, et al. Prevention of epilepsy by taurine treatments in mice experimental model. J Neurosci Res. 2009 May 1; 87: 1500-1508.
156. Becker C, Mancic A, Ghestem A, Poillerat V, Claverie D, Bartolomei F, et al. Antioxidant treatment after epileptogenesis onset prevents comorbidities in rats sensitized by a past stressful event. Epilepsia. 2019 Apr; 60: 648-655.
157. Jin Y, Cai S, Jiang Y, Zhong K, Wen C, Ruan Y, et al. Tetramethylpyrazine Reduces Epileptogenesis Progression in Electrical Kindling Models by Modulating Hippocampal Excitatory Neurotransmission. ACS Chem Neurosci. 2019 Dec 18; 10: 4854-4863.
158. Graber KD, Prince DA. Tetrodotoxin prevents posttraumatic epileptogenesis in rats. Ann Neurol. 1999 Aug; 46: 234-242.
159. Sancheti J, Shaikh MF, Chaudhari R, Somani G, Patil S, Jain P, et al. Characterization of anticonvulsant and antiepileptogenic potential of thymol in various experimental models Naunyn Schmiedebergs. Arch Pharmacol. 2014 Jan; 387: 59-66.
160. Zhao Q, Shatskikh T, Marolewski A, Rusche JR, Holmes GL. Effects of uridine on kindling. Epilepsy Behav. 2008 Jul; 13: 47-51.
161. Zhao Q, Marolewski A, Rusche JR, Holmes GL. Effects of uridine in models of epileptogenesis and seizures. Epilepsy Res. 2006 Jul; 70: 73-82.
162. Gajda Z, Török R, Horváth Z, Szántai-Kis C, Orfi L, Kéri G, et al. Protein kinase inhibitor as a potential candidate for epilepsy treatment. Epilepsia. 2011 Mar; 52: 579-588.
163. Wendt H, Soerensen J, Wotjak CT, Potschka H. Targeting the endocannabinoid system in the amygdala kindling model of temporal lobe epilepsy in mice. Epilepsia. 2011 Jul; 52: e62-65.
164. Di Maio R, Cannon JR, Greenamyre JT. Post-status epilepticus treatment with the cannabinoid agonist WIN 55,212-2 prevents chronic epileptic hippocampal damage in rats. Neurobiol Dis. 2015 Jan; 73: 356-365.
165. Vinogradova LV, van Rijn CM. Long-term disease-modifying effect of the endocannabinoid agonist WIN55,212-2 in a rat model of audiogenic epilepsy. Pharmacol Rep. 2015 Jun; 67: 501-503.
166. Grabenstatter HL, Del Angel YC, Carlsen J, Wempe MF, White AM, Cogswell M, et al. The effect of STAT3 inhibition on status epilepticus and subsequent spontaneous seizures in the pilocarpine model of acquired epilepsy. Neurobiol Dis. 2014 Feb; 62: 73-85.
167. Hara H, Yamada N, Kodama M, Matsumoto Y, Wake Y, Kuroda S. Effect of YM872, a selective and highly water-soluble AMPA receptor antagonist, in the rat kindling and rekindling model of epilepsy. Eur J Pharmacol. 2006 Feb 15; 531: 59-65.
168. Kodama M, Yamada N, Sato K, Kitamura Y, Koyama F, Sato T, Morimoto K, Kuroda S. Effects of YM90K, a selective AMPA receptor antagonist, on amygdala-kindling and long-term hippocampal potentiation in the rat. Eur J Pharmacol. 1999 Jun 11; 374(1): 11-9. doi: 10.1016/s0014-2999(99)00295-2. PMID: 10422635.
169. Casillas-Espinosa PM, Hicks A, Jeffreys A, Snutch TP, O'Brien TJ, Powell KL. Z944, a Novel Selective T-Type Calcium Channel Antagonist Delays the Progression of Seizures in the Amygdala Kindling Model. PLoS One. 2015; 10: e0130012.
170. Casillas-Espinosa PM, Shultz SR, Braine EL, Jones NC, Snutch TP, Powell KL, et al. Disease-modifying effects of a novel T-type calcium channel antagonist, Z944, in a model of temporal lobe epilepsy. Prog Neurobiol. 2019 Nov; 182: 101677.
171. El-Sayed SS, El-Yamany MF, Salem HA, El-Sahar AE. New insights into the effects of vinpocetine against neurobehavioral comorbidities in a rat model of temporal lobe epilepsy via the downregulation of the hippocampal PI3K/mTOR signalling pathway. J Pharm Pharmacol. 2021 Mar 27; 73: 626-640.
172. Najafian SA, Farbood Y, Sarkaki A, Ghafouri S. FTY720 administration following hypoxia-induced neonatal seizure reverse cognitive impairments and severity of seizures in male and female adult rats: The role of inflammation. Neurosci Lett. 2021 Mar 23; 748: 135675.
173. Hoda U, Jain S, Samim M, Jain GK, Agarwal NB. Embelin ameliorates cognitive dysfunction and progression of kindling in pentylenetetrazol-induced kindling in mice by attenuating brain inflammation. Epilepsy Behav. 2021 Mar; 116: 107788.
174. Beesley S, Sullenberger T, Crotty K, Ailani R, D'Orio C, Evans K, et al. D-serine mitigates cell loss associated with temporal lobe epilepsy. Nat Commun. 2020 Oct 2; 11: 4966.
175. Dyomina AV, Zubareva OE, Smolensky IV, Vasilev DS, Zakharova MV, Kovalenko AA, et al. Anakinra Reduces Epileptogenesis, Provides Neuroprotection, and Attenuates Behavioral Impairments in Rats in the Lithium-Pilocarpine Model of Epilepsy. Pharmaceuticals (Basel). 2020 Oct 25; 13.
176. Leo A, Nesci V, Tallarico M, Amodio N, Gallo Cantafio EM, De Sarro G, et al. IL-6 Receptor Blockade by Tocilizumab Has Anti-absence and Anti-epileptogenic Effects in the WAG/Rij Rat Model of Absence Epilepsy. Neurotherapeutics. 2020 Oct; 17: 2004-2014.
177. Zhu J, Park S, Jeong KH, Kim WJ. Withanolide-A treatment exerts a neuroprotective effect via inhibiting neuroinflammation in the hippocampus after pilocarpine-induced status epilepticus. Epilepsy Res. 2020 Sep; 165: 106394.
